# Supplementary material for: The effect of dual-task on jump landing kinematics and kinetics in female athletes with or without dynamic knee valgus
Source: Sci Rep. 2023 Aug 31;13:14305. doi: 10.1038/s41598-023-41648-7 (PMC10471762; doi:10.1038/s41598-023-41648-7)
Supplement: Supplementary file 1 — Supplementary Information. [file 41598_2023_41648_MOESM1_ESM.xlsx]

## Sheet: Row Data
Supplementary file 1: the raw data and material analyzed in this study
Group	Age	Height	Weight	MomentAnkSagCMeaIC	MomentAnkFroCMeaIC	MomentAnkTraCMeaIC	MomentKneeSagCMeaIC	MomentKneeFroCMeaIC	MomentKneeTraCMeaIC	MomentHipSagCMeaIC	MomentHipFroCMeaIC	MomentHipTraCMeaIC	KinematAnkSagCMeaIC	KinematAnkFroCMeaIC	KinematAnkTraCMeaIC	KinematKneeSagCMeaIC	KinematKneeFroCMeaIC	KinematKneeTraCMeaIC	KinematHipSagCMeaIC	KinematHipFroCMeaIC	KinematHipTraCMeaIC	VGRFInitContMea	LRInitiContMea	MomentAnkSagNCMeaIC	MomentAnkFroNCMeaIC	MomentAnkTraNCMeaIC	MomentKneeSagNCMeaIC	MomentKneeFroNCMeaIC	MomentKneeTraNCMeaIC	MomentHipSagNCMeaIC	MomentHipFroNCMeaIC	MomentHipTraNCMeaIC	KinematAnkSagNCMeaIC	KinematAnkFroNCMeaIC	KinematAnkTraNCMeaIC	KinematKneeSagNCMeaIC	KinematKneeFroNCMeaIC	KinematKneeTraNCMeaIC	KinematHipSagNCMeaIC	KinematHipFroNCMeaIC	KinematHipTraNCMeaIC	VGRFInitContMeaNC	LRInitiContMeaNC
DKV	23	167	70	-0.19	-0.4	-0.46	-0.15	-0.47	-0.58	-0.18	-0.89	-0.71	-23.08	-14.2	15.34	-7.71	7.07	26.46	-4.5	4.7	11.08	6.56	153.16	-0.31	-0.41	-0.57	-0.62	-0.46	-0.34	-0.22	-0.32	-0.53	-35.41	-13.79	15.57	-5.6	10.36	20.09	-6.58	4.49	7.39	6.28	191.27
DKV	23	169	63	-0.58	-0.23	-0.34	-0.39	-0.23	-0.34	-0.76	-0.16	-0.63	-18.13	-38.36	14.78	-7.89	-17.52	19.29	-5.24	2.94	15.24	3.33	128.32	-0.59	-0.38	-0.26	-0.52	-0.49	-0.39	-0.57	-0.3	-0.32	-16.54	-35.1	13.77	-5.4	-15.31	13.6	-5.12	4.99	17.22	2.98	298.02
DKV	20	176	62	-0.39	-0.45	-0.21	-0.22	-0.35	-0.5	-0.43	-0.85	-0.28	-22.42	-13.87	14.46	-6.39	5.21	17.29	-8.96	5.56	12.85	3.9	194.78	-0.36	-0.51	-0.68	-0.15	-0.28	-0.42	-0.81	-0.5	-0.65	-16.58	-10.63	10.75	-5.37	5.55	13.48	-10.37	4.99	15.6	3.54	177.24
DKV	20	162	54	-0.24	-0.33	-0.13	-0.2	-0.57	-0.16	-0.36	-0.39	-0.42	-11.39	-7.74	14.96	-8.32	6.55	16.14	-5.27	7.68	12.05	3.4	152.84	-0.49	-0.37	-0.53	-0.29	-0.2	-0.47	-0.37	-0.39	-0.54	-9.02	-2.43	13.98	-4.22	3.38	13.07	-4.65	4.36	16.78	3.54	169.54
DKV	28	159	54	-0.54	-0.62	-0.48	-0.17	-0.43	-0.66	-0.8	-0.17	-0.41	-13.99	-32.99	15.06	-5.73	-14.31	14.73	-4.32	2.56	13.82	3.52	169.9	-0.4	-0.82	-0.19	-0.26	-0.71	-0.27	-0.33	-0.13	-0.3	-17.48	-27.13	15.42	-5.09	-13.52	16.62	-5.43	7.07	10.93	3.65	182.63
DKV	20	158	54	-0.24	-0.51	-0.31	-0.25	-0.55	-0.55	-0.22	-0.41	-0.41	-17.07	-13.62	15.79	-3.89	2.55	15.67	-7.31	6.59	12.89	3.71	173.12	-0.64	-0.39	-0.42	-0.2	-0.38	-0.53	-0.39	-0.15	-0.46	-15.66	-22.29	15.02	-5.93	-12.42	15.63	-4.33	5.89	9.69	2.74	136.86
DKV	31	164	55	-0.54	-0.62	-0.42	-0.17	-0.43	-0.66	-0.8	-0.17	-0.41	-18.13	-38.24	14.78	-7.89	-17.52	19.29	-5.24	2.94	15.24	3.65	169.46	-0.49	-0.37	-0.53	-0.29	-0.2	-0.47	-0.37	-0.39	-0.54	-16.58	-10.63	10.75	-5.37	5.55	13.48	-10.37	4.99	15.6	3.24	161.86
DKV	20	170	50	-0.19	-0.4	-0.46	-0.17	-0.43	-0.66	-0.76	-0.16	-0.63	-16.42	-14.2	15.34	-5.73	-14.31	14.73	-5.27	7.68	12.05	3.71	173.12	-0.36	-0.51	-0.68	-0.62	-0.46	-0.34	-0.37	-0.39	-0.54	-16.38	-21.73	13.45	-5.12	-8.57	17.22	-6.7	7	13.51	3.54	177.24
DKV	20	163	68	-0.22	-0.43	-0.42	-0.24	-0.4	-0.38	-0.34	-0.76	-0.57	-15.75	-14.54	14.46	-6.39	5.21	17.29	-8.96	5.56	12.85	3.74	186.84	-0.38	-0.44	-0.57	-0.53	-0.44	-0.41	-0.28	-0.36	-0.36	-15.41	-13.79	15.57	-5.6	10.36	20.09	-6.58	4.49	7.39	3.64	182.24
DKV	26	158	55	-0.48	-0.62	-0.34	-0.17	-0.23	-0.34	-0.6	-0.17	-0.63	-13.47	-12.7	14.78	-7.89	-17.52	19.29	-5.24	2.94	15.24	3.48	180.79	-0.37	-0.65	-0.36	-0.53	-0.44	-0.41	-0.24	-0.2	-0.36	-16.57	-13.05	12.21	-6.56	6.28	15.72	-9.2	4.5	13.13	3.33	166.72
DKV	31	150	48	-0.31	-0.51	-0.31	-0.15	-0.49	-0.27	-0.39	-0.32	-0.42	-15.04	-16.64	14.93	-7.97	-18.26	17.71	-5.76	3.63	13.76	3.27	170.12	-0.32	-0.56	-0.34	-0.26	-0.28	-0.31	-0.3	-0.44	-0.45	-14.87	-16	10.99	-4.25	-14.56	17.77	-5.95	5.38	15.96	3.62	180.79
DKV	24	163	76.4	-0.54	-0.65	-0.18	-0.25	-0.45	-0.27	-0.43	-0.27	-0.67	-12.13	-8.79	15.16	-6.75	8.06	14.65	-6	5.01	13.04	3.76	188.07	-0.56	-0.54	-0.47	-0.23	-0.45	-0.53	-0.45	-0.26	-0.37	-14.93	-3.12	13.87	-5.17	2.5	15.28	-7.1	7.21	15.35	3.62	181.1
DKV	23	158	58	-0.19	-0.62	-0.42	-0.17	-0.57	-0.16	-0.8	-0.17	-0.41	-12.39	-13.2	15.34	-5.73	-14.31	12.73	-4.32	1.94	13.82	3.87	193.4	-0.36	-0.37	-0.53	-0.29	-0.2	-0.47	-0.34	-0.22	-0.37	-9.35	-11.37	13.45	-5.12	-13.02	14.6	-5.37	4.22	10.89	3.42	171.1
DKV	20	177	64	-0.27	-0.62	-0.46	-0.2	-0.27	-0.34	-0.6	-0.39	-0.42	-12.41	-17.98	15.02	-7.16	-8.79	15.95	-5.51	4.15	12.67	3.86	193.18	-0.62	-0.37	-0.68	-0.4	-0.44	-0.41	-0.24	-0.41	-0.56	-14.87	-8.39	11.7	-5.3	0.18	14.42	-8.33	5.37	16.09	3.63	181.44
DKV	20	174	67	-0.49	-0.5	-0.31	-0.22	-0.33	-0.34	-0.46	-0.62	-0.28	-12.5	-7.13	12.82	-6.07	7.69	13.13	-4.79	4.83	11.71	3.66	183.17	-0.53	-0.33	-0.51	-0.16	-0.35	-0.48	-0.58	-0.36	-0.63	-16.07	-4.12	12.22	-5.34	3.22	13.13	-5.81	4.55	14.01	3.51	175.5
DKV	20	160	51.7	-0.27	-0.62	-0.46	-0.17	-0.43	-0.66	-0.22	-0.41	-0.41	-16.47	-18.36	14.78	15.34	-7.71	7.43	-6.24	2.94	15.24	3.73	186.39	-0.62	-0.47	-0.68	-0.62	-0.46	-0.34	-0.39	-0.15	-0.46	-15.87	-16.1	13.77	15.57	-5.6	9.5	-8.44	4.83	16.8	3.59	179.43
DKV	20	162	54	0.4	-0.54	-0.43	-0.12	-0.46	-0.53	-0.26	-0.18	-0.49	-14.48	-19.66	14.63	-8.22	-7.47	12.9	-5.38	4.98	13.21	3.5	175.17	0.4	-0.52	-0.41	-0.27	-0.3	-0.27	-0.45	-0.41	-0.56	-15.07	-10.66	13.79	-6.58	-7.23	14.19	-7.05	3.94	13.41	3.56	177.83
Healthy	24	166	58	0.43	0.44	-0.4	-0.14	0.35	-0.68	-0.51	0.37	-0.57	-11.42	5.84	14.14	-10.82	-9.25	-7.03	15.37	-5.55	20.05	7.2	220.03	0.37	0.29	-0.25	-0.43	0.42	-0.79	-0.16	0.23	-0.42	-17.25	8.76	14.6	-9.84	-18.45	-4.92	20.22	-4.79	19.27	6.85	249.94
Healthy	26	168	70	0.39	0.44	-0.39	-0.22	0.25	-0.5	-0.43	0.21	-0.16	-11.39	2.76	14.96	-11.26	-7.74	-1.53	12.26	-6.58	21.02	6.98	212.98	0.36	0.29	-0.29	-0.51	0.49	-0.42	-0.21	0.13	-0.55	-19.02	7.74	14.98	-10.64	-16.27	-2.44	15.65	-4.5	18.68	6.58	242.43
Healthy	23	163	55	0.54	0.4	-0.12	-0.17	0.33	-0.66	-0.74	0.33	-0.63	-11.09	4.54	14.46	-10.39	-8.88	-1.47	14.63	-5.56	12.85	7.28	242.77	0.49	0.31	-0.25	-0.62	0.46	-0.81	-0.37	0.22	-0.54	-17.75	8.46	15.57	-7.27	-12.69	-2.34	17.58	-4.49	14.06	6.63	220.88
Healthy	21	160	52	0.44	0.62	-0.42	-0.17	0.36	-0.66	-0.64	0.34	-0.54	-12.47	8.24	14.78	-11.56	-7.52	-3.35	15.91	-5.61	18.58	7.34	244.77	0.44	0.37	-0.23	-0.42	0.43	-0.84	-0.21	0.24	-0.41	-16.58	10.63	14.08	-11.71	-15.45	-6.74	21.37	-4.66	18.27	6.65	221.69
Healthy	20	165	45	0.39	0.51	-0.41	-0.21	0.34	-0.61	-0.49	0.34	-0.55	-12.99	5.28	15.79	-11.22	-10.22	-1.69	17.31	-6.59	17.56	6.68	222.55	0.43	0.39	-0.32	-0.44	0.41	-0.73	-0.18	0.25	-0.46	-17.07	8.63	15.02	-9.6	-16.76	-2.04	21	-5.23	18.03	6.65	221.73
Healthy	20	161	48	0.41	0.59	-0.42	-0.17	0.37	-0.66	-0.54	0.31	-0.58	-12.39	4.53	15.34	-9.06	-8.98	-2.1	14.32	-3.61	17.15	6.76	225.38	0.44	0.37	-0.3	-0.39	0.44	-0.72	-0.23	0.22	-0.4	-19.35	9.7	14.11	-9.45	-15.69	-1.94	15.37	-4.22	20.89	6.89	229.83
Healthy	20	162	60	0.39	0.47	-0.39	-0.17	0.33	-0.73	-0.44	0.44	-0.57	-12.08	5.43	14.54	-11.18	-9.51	-4.53	16.01	-7.66	17.69	7.15	238.33	0.4	0.22	-0.26	-0.41	0.46	-0.78	-0.17	0.28	-0.51	-18.27	8.62	14.45	-9.65	-17.13	-2.65	18.41	-6.7	16.83	7.08	235.99
Healthy	28	159	54	0.35	0.42	-0.39	-0.14	0.36	-0.59	-0.65	0.34	-0.73	-11.37	4.37	14.59	-11.67	-9.52	-3.41	16.03	-5.96	18.52	6.9	229.88	0.36	0.22	-0.37	-0.41	0.44	-0.91	-0.15	0.24	-0.38	-16.76	9.53	14.86	-9.54	-15.83	-2.44	15.66	-3.62	16.27	6.78	225.84
Healthy	28	163	66	0.54	0.46	-0.47	-0.18	0.22	-0.57	-0.57	0.31	-0.52	-12.39	2.43	15.46	-10.67	-9.52	-1.34	15.34	-7.66	18.36	7.3	243.25	0.44	0.26	-0.24	-0.53	0.42	-0.7	-0.17	0.23	-0.41	-18.02	7.07	15.64	-9.87	-16.5	-1.44	18.74	-6.7	16.83	7.08	235.99
Healthy	23	174	66	0.45	0.62	-0.42	-0.17	0.37	-0.66	-0.65	0.34	-0.73	-11.39	2.76	14.96	-11.22	-10.22	-1.87	16.01	-7.66	17.69	7.34	244.77	0.44	0.39	-0.32	-0.43	0.42	-0.79	-0.37	0.22	-0.54	-17.25	8.76	14.6	-10.64	-16.27	-2.06	15.37	-4.22	20.89	6.58	219.25
Healthy	24	165	65	0.43	0.44	-0.43	-0.14	0.4	-0.73	-0.55	0.38	-0.58	-10.04	5.37	14.59	-10.67	-10.19	-2.77	15.25	-5.61	19.82	6.96	231.84	0.44	0.26	-0.28	-0.52	0.46	-0.81	-0.17	0.22	-0.46	-15.09	8.87	14.86	-9.87	-18.5	-1.88	17.03	-5.22	17.56	7.19	239.63
Healthy	23	158	52	0.39	0.44	-0.43	-0.15	0.32	-0.64	-0.56	0.34	-0.59	-11.99	5.88	14.5	-10.89	-10.22	-2.67	17.31	-6.59	19.16	6.68	222.63	0.42	0.32	-0.27	-0.44	0.41	-0.73	-0.18	0.25	-0.41	-19.19	8.74	14.98	-9.88	-17.27	-2.55	18.99	-5.5	18.68	6.67	222.34
Healthy	29	165	60.8	0.38	0.44	-0.39	-0.22	0.36	-0.66	-0.49	0.34	-0.55	-11.39	2.76	14.5	-10.89	-10.19	-2.93	16.03	-5.96	17.69	7.12	237.22	0.39	0.29	-0.29	-0.51	0.43	-0.84	-0.18	0.21	-0.46	-17.25	8.76	14.98	-9.88	-18.5	-3.05	15.66	-3.62	16.83	6.75	224.88
Healthy	20	151	54	0.42	0.45	-0.39	-0.15	0.35	-0.64	-0.51	0.24	-0.59	-10.72	4.59	14.26	-10.78	-8.74	-2.36	13.27	-5.49	18.81	6.82	227.33	0.47	0.34	-0.21	-0.47	0.46	-0.7	-0.21	0.21	-0.46	-17.93	9.42	15.47	-8.57	-17.01	-3.83	17.94	-3.94	21.4	6.88	229.32
Healthy	31	159	49	0.39	0.38	-0.37	-0.21	0.29	-0.62	-0.71	0.31	-0.51	-12.71	4.88	15.09	-11.18	-8.58	-2.16	14.91	-6.98	17.39	6.76	225.22	0.42	0.21	-0.26	-0.44	0.44	-0.67	-0.2	0.22	-0.45	-17.43	8.1	14.45	-8.98	-15.43	-2.87	20.97	-4.32	13.82	7.07	235.82
